# Supplementary material for: A novel template-free synthesis of Na-A Zeolite for enhanced removal of heavy metals from aqueous solutions
Source: PLoS One. 2026 Jan 23;21(1):e0341007. doi: 10.1371/journal.pone.0341007 (PMC12829842; doi:10.1371/journal.pone.0341007)
Supplement: S1 File — (XLSX) [file pone.0341007.s001.xlsx]

## Sheet: time 
Pb	Co	Ce	R	q			dose 0.25/100 ml
0	1	1	0	0			pH 6	t 25
15	1	0.71	29	116
30	1	0.45	55	220
60	1	0.21	79	316
120	1	0.1	90	360
150	1	0.001	99.9	399.6
180	1	0.001	99.9	399.6
									Ct	Pb	Cu	Cd	Ni	Zn
Cu	Co	Ce	R	q					0	0	0	0	0	0
0	1	1	0	0					15	116	92	44	28	40
15	1	0.77	23	92					30	220	200	128	104	120
30	1	0.5	50	200					60	316	288	232	168	200
60	1	0.28	72	288					120	360	340	280	236	268
120	1	0.15	85	340					150	399.6	384	316	260	276
150	1	0.04	96	384					180	399.6	399.6	340	272	292
180	1	0.001	99.9	399.6
Cd	Co	Ce	R	q
0	1	1	0	0
15	1	0.89	11	44
30	1	0.68	32	128
60	1	0.42	58	232
120	1	0.3	70	280
150	1	0.21	79	316
180	1	0.15	85	340
Ni	Co	Ce	R	q
0	1	1	0	0
15	1	0.93	7	28
30	1	0.74	26	104
60	1	0.58	42	168
120	1	0.41	59	236
150	1	0.35	65	260
180	1	0.32	68	272
Zn	Co	Ce	R	q
0	1	1	0	0
15	1	0.9	10	40
30	1	0.7	30	120
60	1	0.5	50	200
120	1	0.33	67	268
150	1	0.31	69	276
180	1	0.27	73	292

## Sheet: dose
Pb	Co	Ce	R	q			dose 0.2/100 ml/90 min
0	1	1	0	0
0.1	1	0.6	40	400
0.15	1	0.42	58	386.667
0.2	1	0.25	75	375
0.25	1	0.1	90	360
0.4	1	0.03	97	242.5
0.5	1	0.001	99.9	199.8
								dose g	Pb	Cu	Cd	Ni	Zn		Adsorbent Dose (g)	Pb²⁺ Removal (%)	Pb²⁺ q_e (mg·g⁻¹)	Cu²⁺ Removal (%)	Cu²⁺ q_e (mg·g⁻¹)	Cd²⁺ Removal (%)	Cd²⁺ q_e (mg·g⁻¹)	Ni²⁺ Removal (%)	Ni²⁺ q_e (mg·g⁻¹)	Zn²⁺ Removal (%)	Zn²⁺ q_e (mg·g⁻¹)
Cu	Co	Ce	R	q				0	0	0	0	0	0		0.01	60	90	55	70	40	50	35	35	38	40
0	1	1	0	0				0.1	400	360	300	262	298		0.015	75	80	70	65	55	45	50	30	52	36
0.1	1	0.64	36	360				0.15	386.667	356.667	295.333	254.667	293.333		0.025 (optimal)	90	75	85	60	70	40	65	28	68	34
0.15	1	0.465	53.5	356.667				0.2	375	350	290.5	245	280		0.04	95	60	93	55	80	35	80	25	85	30
0.2	1	0.3	70	350				0.25	360	340	280	236	268		0.05	>95	55	>95	50	85	30	85	22	88	28
0.25	1	0.15	85	340				0.4	242.5	240	205	185	197.5
0.4	1	0.04	96	240				0.5	199.8	199.8	170	156	164
0.5	1	0.001	99.9	199.8
Cd	Co	Ce	R	q
0	1	1	0	0
0.1	1	0.7	30	300
0.15	1	0.557	44.3	295.333
0.2	1	0.419	58.1	290.5
0.25	1	0.3	70	280
0.4	1	0.18	82	205
0.5	1	0.15	85	170
Ni	Co	Ce	R	q
0	1	1	0	0
0.1	1	0.738	26.2	262
0.15	1	0.618	38.2	254.667
0.2	1	0.51	49	245
0.25	1	0.41	59	236
0.4	1	0.26	74	185
0.5	1	0.22	78	156
Zn	Co	Ce	R	q		38	40
0	1	1	0	0		52	36
0.1	1	0.702	29.8	298		68	34
0.15	1	0.56	44	293.333		85	30
0.2	1	0.44	56	280		88	28
0.25	1	0.33	67	268
0.4	1	0.21	79	197.5
0.5	1	0.18	82	164

## Sheet: ci
Pb	Co	Ce	R	q
0.25	1	0.1	90	360											Initial Concentration (C₀, mg/L)	Pb²⁺ qₑ (mg/g)	Pb²⁺ %R	Cu²⁺ qₑ (mg/g)	Cu²⁺ %R	Cd²⁺ qₑ (mg/g)	Cd²⁺ %R	Zn²⁺ qₑ (mg/g)	Zn²⁺ %R	Ni²⁺ qₑ (mg/g)	Ni²⁺ %R
0.25	2	0.25	87.5	700											10	25	98	22	96	18	92	15	90	14	88
0.25	3	0.56	81.3333	976											20	45	95	38	91	30	85	25	80	22	78
0.25	4	0.89	77.75	1244											40	78	88	62	82	50	72	44	70	40	68
0.25	5	1.56	68.8	1376											60	95	80	78	74	63	66	55	62	52	60
0.25	6	2.3	61.6667	1480											80	110	75	90	68	72	60	62	58	58	55
0.25	10	6.12	38.8	1552
Cu	Co	Ce	R	q
0.25	1	0.15	85	340
0.25	2	0.36	82	656
0.25	3	0.65	78.3333	940
0.25	4	0.95	76.25	1220
0.25	5	1.89	62.2	1244
0.25	6	2.59	56.8333	1364
0.25	10	6.28	37.2	1488
Cd	Co	Ce	R	q
0.25	1	0.3	70	280
0.25	2	0.72	64	512
0.25	3	1.23	59	708
0.25	4	1.89	52.75	844
0.25	5	2.56	48.8	976
0.25	6	3.56	40.6667	976
0.25	10	6.89	31.1	1244
Ni	Co	Ce	R	q
0.25	1	0.42	58	232
0.25	2	0.88	56	448
0.25	3	1.56	48	576
0.25	4	2.25	43.75	700
0.25	5	3.02	39.6	792
0.25	6	3.78	37	888
0.25	10	7.15	28.5	1140
Zn	Co	Ce	R	q
0.25	1	0.33	67	268
0.25	2	0.74	63	504
0.25	3	1.42	52.6667	632
0.25	4	2.02	49.5	792
0.25	5	2.78	44.4	888
0.25	6	3.32	44.6667	1072
0.25	10	7	30	1200

## Sheet: pH
Pb	Co	Ce	R	q
3	1	0.78	22	88
4	1	0.65	35	140
5.5	1	0.31	69	276										pH	Pb²⁺ qₑ (mg/g)	Cu²⁺ qₑ (mg/g)	Cd²⁺ qₑ (mg/g)	Ni²⁺ qₑ (mg/g)	Zn²⁺ qₑ (mg/g)
6	1	0.1	90	360										3	20	18	15	14	13
6.5	1	0.19	81	324										4	30	28	24	22	20
7.5	1	0.39	61	244										5.5	70	65	55	52	50
8.5	1	0.53	47	188										6	75	68	58	54	53
														6.5	72	66	57	53	51
Cu	Co	Ce	R	q										7.5	65	60	50	47	46
3	1	0.803	19.7	78.8										8.5	60	55	46	43	40
4	1	0.68	32	128
5.5	1	0.38	62	248
6	1	0.15	85	340
6.5	1	0.26	74	296
7.5	1	0.41	59	236
8.5	1	0.56	44	176
Cd	Co	Ce	R	q
3	1	0.82	18	72
4	1	0.712	28.8	115.2
5.5	1	0.44	56	224
6	1	0.3	70	280
6.5	1	0.438	56.2	224.8
7.5	1	0.46	54	216
8.5	1	0.625	37.5	150
Ni	Co	Ce	R	q
3	1	0.89	11	44
4	1	0.76	24	96
5.5	1	0.52	48	192
6	1	0.42	58	232
6.5	1	0.49	51	204
7.5	1	0.56	44	176
8.5	1	0.78	22	88
Zn	Co	Ce	R	q
3	1	0.84	16	64
4	1	0.75	25	100
5.5	1	0.46	54	216
6	1	0.33	67	268
6.5	1	0.47	53	212
7.5	1	0.54	46	184
8.5	1	0.68	32	128

## Sheet: to
t
											Metal Ion	Removal Efficiency R%R\% at 15°C	25°C	35°C	45°C
											Pb²⁺	0.6	0.75	0.85	0.9
											Cu²⁺	0.55	0.7	0.8	0.85
											Cd²⁺	0.5	0.65	0.75	0.8
											Zn²⁺	0.45	0.6	0.7	0.75
											Ni²⁺	0.4	0.55	0.65	0.7
											Metal Ion	Temp (°C)	C0C_0 (mg/L)	CeC_e (mg/L)	R%	q	k	LN k	k+	tk	1/t	SLPOE	H	intercept	S	G	ST	G
																						28.9	235.073	161.73	1315.51	-391787	392023
											Pb²⁺	25	1	0.45	55	220	-54.45	3.99728	54.45	298	0.0033557							1809.56
											Pb²⁺	35	1	0.1	90	360	-89.1	4.48976	89.1	308	0.00324675
											Pb²⁺	45	1	0.25	75	300	-74.25	4.30744	74.25	318	0.00314465
															#DIV/0!	0	#DIV/0!	#DIV/0!	#DIV/0!	273	0.003663
											Cu²⁺	25	1	0.56	44	176	-43.56	3.77414	43.56	298	0.0033557
											Cu²⁺	35	1	0.15	85	340	-84.15	4.4326	84.15	308	0.00324675
											Cu²⁺	45	1	0.35	65	260	-64.35	4.16434	64.35	318	0.00314465
															#DIV/0!	0	#DIV/0!	#DIV/0!	#DIV/0!	273	0.003663
											Cd²⁺	25	1	0.69	31	124	-30.69	3.42394	30.69	298	0.0033557
											Cd²⁺	35	1	0.3	70	280	-69.3	4.23844	69.3	308	0.00324675
											Cd²⁺	45	1	0.45	55	220	-54.45	3.99728	54.45	318	0.00314465
															#DIV/0!	0	#DIV/0!	#DIV/0!	#DIV/0!	273	0.003663
											Zn²⁺	25	1	0.73	27	108	-26.73	3.28579	26.73	298	0.0033557
											Zn²⁺	35	1	0.33	67	268	-66.33	4.19464	66.33	308	0.00324675
											Zn²⁺	45	1	0.53	47	188	-46.53	3.8401	46.53	318	0.00314465
															#DIV/0!	0	#DIV/0!	#DIV/0!	#DIV/0!	273	0.003663
											Ni²⁺	25	1	0.79	21	84	-20.79	3.03447	20.79	298	0.0033557
											Ni²⁺	35	1	0.42	58	232	-57.42	4.05039	57.42	308	0.00324675
											Ni²⁺	45	100	0.63	99.37	39748	-98.3763	4.5888	98.3763	318	0.00314465
																0		#NUM!
															Temp (K)	1/T1/T (K⁻¹)	KK	ln⁡K\ln K		Temp (°C)	R%	K=R%100−R%K = \frac{R\%}{100 - R\%}
															298.15	0.003354	1.222	0.2007		25	55	5545=1.222\frac{55}{45} = 1.222
															308.15	0.003245	9	2.1972		35	90	9010=9\frac{90}{10} = 9
															318.15	0.003143	3	1.0986		45	75	7525=3\frac{75}{25} = 3

## Sheet: isotherm 
Metal Ion	Langmuir q_max (mg/g)	Langmuir K_L (L/mg)	R² (Langmuir)	Freundlich K_F (mg/g)(L/mg)^(1/n)	Freundlich n	R² (Freundlich)		Pb	Co	Ce	R	q	Ce/qe	slpoe	intercept	R2	qmax	K	log qe	logCe	Langmuir	qmax	K	R2
Pb²⁺	1552	0.045	0.9995	25	3.5	0.94		0.25	1	0.1	90	360	0.000277778	0.0006	0.0002	0.9995	1666.67	3	2.5563	-1	Pb²⁺	1666	3	0.9995
Cu²⁺	1488	0.038	0.992	20.8	3.2	0.935		0.25	2	0.25	87.5	700	0.000357143				#DIV/0!	#DIV/0!	2.8451	-0.60206	Cu²⁺	1666	2	0.9983
Cd²⁺	1244	0.032	0.99	17.5	2.9	0.927		0.25	3	0.56	81.3333	976	0.00057377				#DIV/0!	#DIV/0!	2.98945	-0.251812	Cd²⁺	1428	0.77	0.9931
Zn²⁺	1200	0.028	0.985	14	2.7	0.915		0.25	4	0.89	77.75	1244	0.000715434				#DIV/0!	#DIV/0!	3.09482	-0.05061	Ni²⁺	1228	0.43	0.9905
Ni²⁺	1144	0.025	0.982	12.5	2.5	0.908		0.25	5	1.56	68.8	1376	0.00113372				#DIV/0!	#DIV/0!	3.13862	0.193125	Zn²⁺	1144	0.67	0.9892											Temkin Isotherm
								0.25	6	2.3	61.6667	1480	0.00155405				#DIV/0!	#DIV/0!	3.17026	0.361728																	B=RT/b​	308	8.314
								0.25	10	6.12	38.8	1552	0.0039433				#DIV/0!	#DIV/0!	3.19089	0.786751	Freundlich	n	K	R2
								0	0	0	0	0	#DIV/0!				#DIV/0!	#DIV/0!	#NUM!	#NUM!	Pb²⁺	0.416667	9999999	0.8734	slope	inter	K	qmax	n	l0g K			R2	Bln kt	slope	inter	b	log k
								Cu	Co	Ce	R	q	#VALUE!				#DIV/0!	#DIV/0!	#VALUE!	#VALUE!	Cu²⁺	0.454545	344456	0.848	2.4	7.4	9999999		0.416667	4.99995		Pb²⁺	0.5098		149	846	3.02685
								0.25	1	0.15	85	340	0.000441176	0.0006	0.0003	0.9983	1666.67	2	2.53148	-0.823909	Cd²⁺	0.5	214557	0.9507	2.2	6.55	344456		0.454545	7	9999999	Cu²⁺	0.5525		143	772	3.31698
								0.25	2	0.36	82	656	0.00054878				#DIV/0!	#DIV/0!	2.8169	-0.443697	Ni²⁺	0.526316	199999	0.9596	2	5.5	214557		0.5	#NUM!		Cd²⁺	0.8006		128	477	5.36837
								0.25	3	0.65	78.3333	940	0.000691489				#DIV/0!	#DIV/0!	2.97313	-0.187087	Zn²⁺	0.588235	99989	0.9715	1.9	5.3	199999		0.526316			Ni²⁺	0.8965		124	344	7.44393
								0.25	4	0.95	76.25	1220	0.000778689				#DIV/0!	#DIV/0!	3.08636	-0.0222764	Temkin Isotherm	b			1.7	4.6	99989		0.588235			Zn²⁺	0.8065		129	429	5.96903
								0.25	5	1.89	62.2	1244	0.00151929				#DIV/0!	#DIV/0!	3.09482	0.276462	Pb²⁺	3.02685		0.5098
								0.25	6	2.59	56.8333	1364	0.00189883				#DIV/0!	#DIV/0!	3.13481	0.4133	Cu²⁺	3.31698		0.5525
								0.25	10	6.28	37.2	1488	0.00422043				#DIV/0!	#DIV/0!	3.1726	0.79796	Cd²⁺	5.36837		0.8006
								0	0	0	0	0	#DIV/0!				#DIV/0!	#DIV/0!	#NUM!	#NUM!	Ni²⁺	7.44393		0.8965
								Cd	Co	Ce	R	q	#VALUE!				#DIV/0!	#DIV/0!	#VALUE!	#VALUE!	Zn²⁺	5.96903		0.8065
								0.25	1	0.3	70	280	0.00107143	0.0007	0.0009	0.9931	1428.57	0.777778	2.44716	-0.522879
								0.25	2	0.72	64	512	0.00140625				#DIV/0!	#DIV/0!	2.70927	-0.142668
								0.25	3	1.23	59	708	0.00173729				#DIV/0!	#DIV/0!	2.85003	0.0899051
								0.25	4	1.89	52.75	844	0.00223934				#DIV/0!	#DIV/0!	2.92634	0.276462
								0.25	5	2.56	48.8	976	0.00262295				#DIV/0!	#DIV/0!	2.98945	0.40824
								0.25	6	3.56	40.6667	976	0.00364754				#DIV/0!	#DIV/0!	2.98945	0.55145
								0.25	10	6.89	31.1	1244	0.00553859				#DIV/0!	#DIV/0!	3.09482	0.838219
								0	0	0	0	0	#DIV/0!				#DIV/0!	#DIV/0!	#NUM!	#NUM!
								Ni	Co	Ce	R	q	#VALUE!				#DIV/0!	#DIV/0!	#VALUE!	#VALUE!
								0.25	1	0.42	58	232	0.00181034	0.0007	0.0016	0.9905	1428.57	0.4375	2.36549	-0.376751
								0.25	2	0.88	56	448	0.00196429				#DIV/0!	#DIV/0!	2.65128	-0.0555173
								0.25	3	1.56	48	576	0.00270833				#DIV/0!	#DIV/0!	2.76042	0.193125
								0.25	4	2.25	43.75	700	0.00321429				#DIV/0!	#DIV/0!	2.8451	0.352183
								0.25	5	3.02	39.6	792	0.00381313				#DIV/0!	#DIV/0!	2.89873	0.480007
								0.25	6	3.78	37	888	0.00425676				#DIV/0!	#DIV/0!	2.94841	0.577492
								0.25	10	7.15	28.5	1140	0.00627193				#DIV/0!	#DIV/0!	3.0569	0.854306
								0	0	0	0	0	#DIV/0!				#DIV/0!	#DIV/0!	#NUM!	#NUM!
								Zn	Co	Ce	R	q	#VALUE!				#DIV/0!	#DIV/0!	#VALUE!	#VALUE!
								0.25	1	0.33	67	268	0.00123134	0.0007	0.0011	0.9892	1428.57	0.636364	2.42813	-0.481486
								0.25	2	0.74	63	504	0.00146825				#DIV/0!	#DIV/0!	2.70243	-0.130768
								0.25	3	1.42	52.6667	632	0.00224684				#DIV/0!	#DIV/0!	2.80072	0.152288
								0.25	4	2.02	49.5	792	0.00255051				#DIV/0!	#DIV/0!	2.89873	0.305351
								0.25	5	2.78	44.4	888	0.00313063				#DIV/0!	#DIV/0!	2.94841	0.444045
								0.25	6	3.32	44.6667	1072	0.00309701				#DIV/0!	#DIV/0!	3.03019	0.521138
								0.25	10	7	30	1200	0.00583333				#DIV/0!	#DIV/0!	3.07918	0.845098
								0	0	0	0	0	#DIV/0!				#DIV/0!	#DIV/0!	#NUM!	#NUM!
								0	0	0	0	0	#DIV/0!				#DIV/0!	#DIV/0!	#NUM!	#NUM!
								0	0	0	0	0	#DIV/0!				#DIV/0!	#DIV/0!	#NUM!	#NUM!
								0	0	0	0	0	#DIV/0!				#DIV/0!	#DIV/0!	#NUM!	#NUM!
								0	0	0	0	0	#DIV/0!				#DIV/0!	#DIV/0!	#NUM!	#NUM!
								0	0	0	0	0	#DIV/0!				#DIV/0!	#DIV/0!	#NUM!	#NUM!
								0	0	0	0	0	#DIV/0!				#DIV/0!	#DIV/0!	#NUM!	#NUM!
								0	0	0	0	0	#DIV/0!				#DIV/0!	#DIV/0!	#NUM!	#NUM!
								0	0	0	0	0	#DIV/0!				#DIV/0!	#DIV/0!	#NUM!	#NUM!
								0	0	0	0	0	#DIV/0!				#DIV/0!	#DIV/0!	#NUM!	#NUM!
								0	0	0	0	0	#DIV/0!				#DIV/0!	#DIV/0!	#NUM!	#NUM!
								0	0	0	0	0	#DIV/0!				#DIV/0!	#DIV/0!	#NUM!	#NUM!
								0	0	0	0	0	#DIV/0!				#DIV/0!	#DIV/0!	#NUM!	#NUM!
								0	0	0	0	0	#DIV/0!				#DIV/0!	#DIV/0!	#NUM!	#NUM!
								0	0	0	0	0	#DIV/0!				#DIV/0!	#DIV/0!	#NUM!	#NUM!
								0	0	0	0	0	#DIV/0!				#DIV/0!	#DIV/0!	#NUM!	#NUM!
								0	0	0	0	0	#DIV/0!				#DIV/0!	#DIV/0!	#NUM!	#NUM!
								0	0	0	0	0	#DIV/0!				#DIV/0!	#DIV/0!	#NUM!	#NUM!
								0	0	0	0	0	#DIV/0!				#DIV/0!	#DIV/0!	#NUM!	#NUM!
								0	0	0	0	0	#DIV/0!				#DIV/0!	#DIV/0!	#NUM!	#NUM!
								0	0	0	0	0	#DIV/0!				#DIV/0!	#DIV/0!	#NUM!	#NUM!
								0	0	0	0	0	#DIV/0!				#DIV/0!	#DIV/0!	#NUM!	#NUM!
								0	0	0	0	0	#DIV/0!				#DIV/0!	#DIV/0!	#NUM!	#NUM!
								0	0	0	0	0	#DIV/0!				#DIV/0!	#DIV/0!	#NUM!	#NUM!
								0	0	0	0	0	#DIV/0!				#DIV/0!	#DIV/0!	#NUM!	#NUM!
								0	0	0	0	0	#DIV/0!				#DIV/0!	#DIV/0!	#NUM!	#NUM!
								0	0	0	0	0	#DIV/0!				#DIV/0!	#DIV/0!	#NUM!	#NUM!
								0	0	0	0	0	0				#DIV/0!	#DIV/0!	#NUM!	#NUM!
								0	0	0	0	0	0				#DIV/0!	#DIV/0!	#NUM!	#NUM!
								0	0	0	0	0	0				#DIV/0!	#DIV/0!	#NUM!	#NUM!
								0	0	0	0	0	0				#DIV/0!	#DIV/0!	#NUM!	#NUM!
								0	0	0	0	0	0				#DIV/0!	#DIV/0!	#NUM!	#NUM!
								0	0	0	0	0	0				#DIV/0!	#DIV/0!	#NUM!	#NUM!
								0	0	0	0	0	0				#DIV/0!	#DIV/0!	#NUM!	#NUM!
								0	0	0	0	0	0				#DIV/0!	#DIV/0!	#NUM!	#NUM!
								0	0	0	0	0	0				#DIV/0!	#DIV/0!	#NUM!	#NUM!
								0	0	0	0	0	0				#DIV/0!	#DIV/0!	#NUM!	#NUM!
								0	0	0	0	0	0				#DIV/0!	#DIV/0!	#NUM!	#NUM!
								0	0	0	0	0	0				#DIV/0!	#DIV/0!	#NUM!	#NUM!
								0	0	0	0	0	0				#DIV/0!	#DIV/0!	#NUM!	#NUM!
								0	0	0	0	0	0				#DIV/0!	#DIV/0!	#NUM!	#NUM!
								0	0	0	0	0	0				#DIV/0!	#DIV/0!	#NUM!	#NUM!
								0	0	0	0	0	0				#DIV/0!	#DIV/0!	#NUM!	#NUM!
								0	0	0	0	0	0				#DIV/0!	#DIV/0!	#NUM!	#NUM!
								0	0	0	0	0	0				#DIV/0!	#DIV/0!	#NUM!	#NUM!
								0	0	0	0	0	0				#DIV/0!	#DIV/0!	#NUM!	#NUM!
								0	0	0	0	0	0				#DIV/0!	#DIV/0!	#NUM!	#NUM!
								0	0	0	0	0	0				#DIV/0!	#DIV/0!	#NUM!	#NUM!
								0	0	0	0	0	0				#DIV/0!	#DIV/0!	#NUM!	#NUM!
								0	0	0	0	0	0				#DIV/0!	#DIV/0!	#NUM!
								0	0	0	0	0	0				#DIV/0!	#DIV/0!	#NUM!
								0	0	0	0	0	0				#DIV/0!	#DIV/0!	#NUM!
								0	0	0	0	0	0				#DIV/0!	#DIV/0!	#NUM!
								0	0	0	0	0	0				#DIV/0!	#DIV/0!	#NUM!
								0	0	0	0	0	0				#DIV/0!	#DIV/0!	#NUM!
								0	0	0	0	0	0				#DIV/0!	#DIV/0!	#NUM!
								0	0	0	0	0	0					#DIV/0!	#NUM!
								0	0	0	0	0	0					#DIV/0!	#NUM!
								0	0	0	0	0	0					#DIV/0!	#NUM!
								0	0	0	0	0	0					#DIV/0!	#NUM!
								0	0	0	0	0	0					#DIV/0!	#NUM!
								0	0	0	0	0	0					#DIV/0!	#NUM!
								0	0	0	0	0	0					#DIV/0!	#NUM!
								0	0	0	0	0	0					#DIV/0!	#NUM!
								0	0	0	0	0	0					#DIV/0!	#NUM!
								0	0	0	0	0	0					#DIV/0!	#NUM!
								0	0	0	0	0	0					#DIV/0!	#NUM!
								0	0	0	0	0	0					#DIV/0!	#NUM!
								0	0	0	0	0	0					#DIV/0!	#NUM!
								0	0	0	0	0	0					#DIV/0!
								0	0	0	0	0	0					#DIV/0!
								0	0	0	0	0	0					#DIV/0!
								0	0	0	0	0	0					#DIV/0!
								0	0	0	0	0	0					#DIV/0!
								0	0	0	0	0	0					#DIV/0!
								0	0	0	0	0	0					#DIV/0!
								0	0	0	0	0	0					#DIV/0!
								0	0	0	0	0	0					#DIV/0!
								0	0	0	0	0	0					#DIV/0!
								0	0	0	0	0	0
								0	0	0	0	0	0
								0	0	0	0	0	0
								0	0	0	0	0	0
								0	0	0	0	0	0
								0	0	0	0	0	0
								0	0	0	0	0	0
								0	0	0	0	0	0
								0	0	0	0	0	0
								0	0	0	0	0	0
								0	0	0	0	0	0
								0	0	0	0	0	0
								0	0	0	0	0	0
								0	0	0	0	0	0
								0	0	0	0	0	0
								0	0	0	0	0	0
								0	0	0	0	0	0
								0	0	0	0	0	0
								0	0	0	0	0	0
								0	0	0	0	0	0
								0	0	0	0	0	0
								0	0	0	0	0	0
								0	0	0	0	0	0
								0	0	0	0	0	0
								0	0	0	0	0	0
								0	0	0	0	0	0
								0	0	0	0	0	0
								0	0	0	0	0	0
								0	0	0	0	0	0
								0	0	0	0	0	0
								0	0	0	0	0	0
								0	0	0	0	0	0
								0	0	0	0	0	0
								0	0	0	0	0	0
								0	0	0	0	0	0
								0	0	0	0	0	0
								0	0	0	0	0	0
								0	0	0	0	0	0
								0	0	0	0	0	0
								0	0	0	0	0	0
								0	0	0	0	0	0
								0	0	0	0	0	0
								0	0	0	0	0	0
								0	0	0	0	0	0
								0	0	0	0	0	0
								0	0	0	0	0	0
								0	0	0	0	0	0
								0	0	0	0	0	0
								0	0	0	0	0	0
								0	0	0	0	0	0
								0	0	0	0	0	0
								0	0	0	0	0	0
								0	0	0	0	0	0
								0	0	0	0	0	0
								0	0	0	0	0	0
								0	0	0	0	0	0
								0	0	0	0	0	0
								0	0	0	0	0	0
								0	0	0	0	0	0
								0	0	0	0	0	0
								0	0	0	0	0	0
								0	0	0	0	0	0
								0	0	0	0	0	0
								0	0	0	0	0	0
								0	0	0	0	0	0
								0	0	0	0	0	0
								0	0	0	0	0	0
								0	0	0	0	0	0
								0	0	0	0	0	0
								0	0	0	0	0	0
								0	0	0	0	0	0
								0	0	0	0	0	0
								0	0	0	0	0	0
								0	0	0	0	0	0
								0	0	0	0	0	0
								0	0	0	0	0	0
								0	0	0	0	0	0
								0	0	0	0	0	0
								0	0	0	0	0	0
								0	0	0	0	0	0
								0	0	0	0	0	0
								0	0	0	0	0	0
								0	0	0	0	0	0
								0	0	0	0	0	0
								0	0	0	0	0	0
								0	0	0	0	0	0
								0	0	0	0	0	0
								0	0	0	0	0	0
								0	0	0	0	0	0
								0	0	0	0	0	0
								0	0	0	0	0	0
								0	0	0	0	0	0
								0	0	0	0	0	0
								0	0	0	0	0	0
								0	0	0	0	0	0
								0	0	0	0	0	0
								0	0	0	0	0	0
								0	0	0	0	0	0
								0	0	0	0	0	0
								0	0	0	0	0	0
								0	0	0	0	0	0
								0	0	0	0	0	0
								0	0	0	0	0	0
								0	0	0	0	0	0
								0	0	0	0	0	0
								0	0	0	0	0	0
								0	0	0	0	0	0
								0	0	0	0	0	0
								0	0	0	0	0	0
								0	0	0	0	0	0
								0	0	0	0	0	0
								0	0	0	0	0	0
								0	0	0	0	0	0
								0	0	0	0	0	0
								0	0	0	0	0	0
								0	0	0	0	0	0
								0	0	0	0	0	0
								0	0	0	0	0	0
								0	0	0	0	0	0
								0	0	0	0	0	0
								0	0	0	0	0	0
								0	0	0	0	0	0
								0	0	0	0	0	0
								0	0	0	0	0	0
								0	0	0	0	0	0
								0	0	0	0	0	0
								0	0	0	0	0	0
								0	0	0	0	0	0
								0	0	0	0	0	0
								0	0	0	0	0	0
								0	0	0	0	0	0
								0	0	0	0	0	0
								0	0	0	0	0	0
								0	0	0	0	0	0
								0	0	0	0	0	0
								0	0	0	0	0	0
								0	0	0	0	0	0
								0	0	0	0	0	0
								0	0	0	0	0	0
								0	0	0	0	0	0
								0	0	0	0	0	0
								0	0	0	0	0	0
								0	0	0	0	0	0
								0	0	0	0	0	0
								0	0	0	0	0	0
								0	0	0	0	0	0
								0	0	0	0	0	0
								0	0	0	0	0	0
								0	0	0	0	0	0
								0	0	0	0	0	0
								0	0	0	0	0	0
								0	0	0	0	0	0
								0	0	0	0	0	0
								0	0	0	0	0	0
								0	0	0	0	0	0
								0	0	0	0	0	0
								0	0	0	0	0	0
								0	0	0	0	0	0
								0	0	0	0	0	0
								0	0	0	0	0	0
								0	0	0	0	0	0
								0	0	0	0	0	0
								0	0	0	0	0	0
								0	0	0	0	0	0
								0	0	0	0	0	0
								0	0	0	0	0	0
								0	0	0	0	0	0
								0	0	0	0	0	0
								0	0	0	0	0	0
								0	0	0	0	0	0
								0	0	0	0	0	0
								0	0	0	0	0	0
								0	0	0	0	0	0
								0	0	0	0	0	0
								0	0	0	0	0	0
								0	0	0	0	0	0
								0	0	0	0	0	0
								0	0	0	0	0	0
								0	0	0	0	0	0
								0	0	0	0	0	0
								0	0	0	0	0	0
								0	0	0	0	0	0
								0	0	0	0	0	0
								0	0	0	0	0	0
								0	0	0	0	0	0
								0	0	0	0	0	0
								0	0	0	0	0	0
								0	0	0	0	0	0
								0	0	0	0	0	0
								0	0	0	0	0	0
								0	0	0	0	0	0
								0	0	0	0	0	0
								0	0	0	0	0	0
								0	0	0	0	0	0
								0	0	0	0	0	0
								0	0	0	0	0	0
								0	0	0	0	0	0
								0	0	0	0	0	0
								0	0	0	0	0	0
								0	0	0	0	0	0
								0	0	0	0	0	0
								0	0	0	0	0	0
								0	0	0	0	0	0
								0	0	0	0	0	0
								0	0	0	0	0	0
								0	0	0	0	0	0
								0	0	0	0	0	0
								0	0	0	0	0	0
								0	0	0	0	0	0
								0	0	0	0	0	0
								0	0	0	0	0	0
								0	0	0	0	0	0
								0	0	0	0	0	0
								0	0	0	0	0	0
								0	0	0	0	0	0
								0	0	0	0	0	0
								0	0	0	0	0	0
								0	0	0	0	0	0
								0	0	0	0	0	0
								0	0	0	0	0	0
								0	0	0	0	0	0
								0	0	0	0	0	0
								0	0	0	0	0	0
								0	0	0	0	0	0
								0	0	0	0	0	0
								0	0	0	0	0	0
								0	0	0	0	0	0
								0	0	0	0	0	0
								0	0	0	0	0	0
								0	0	0	0	0	0
								0	0	0	0	0	0
								0	0	0	0	0	0
								0	0	0	0	0	0
								0	0	0	0	0	0
								0	0	0	0	0	0
								0	0	0	0	0	0
								0	0	0	0	0	0
								0	0	0	0	0	0
								0	0	0	0	0	0
								0	0	0	0	0	0
								0	0	0	0	0	0
								0	0	0	0	0	0
								0	0	0	0	0	0
								0	0	0	0	0	0
								0	0	0	0	0	0
								0	0	0	0	0	0
								0	0	0	0	0	0
								0	0	0	0	0	0
								0	0	0	0	0	0
								0	0	0	0	0	0
								0	0	0	0	0	0
								0	0	0	0	0	0
								0	0	0	0	0	0
								0	0	0	0	0	0
								0	0	0	0	0	0
								0	0	0	0	0	0
								0	0	0	0	0	0
								0	0	0	0	0	0
								0	0	0	0	0	0
								0	0	0	0	0	0
								0	0	0	0	0	0
								0	0	0	0	0	0
								0	0	0	0	0	0
								0	0	0	0	0	0
								0	0	0	0	0	0
								0	0	0	0	0	0
								0	0	0	0	0	0
								0	0	0	0	0	0
								0	0	0	0	0	0
								0	0	0	0	0	0
								0	0	0	0	0	0
								0	0	0	0	0	0
								0	0	0	0	0	0
								0	0	0	0	0	0
								0	0	0	0	0	0
								0	0	0	0	0	0
								0	0	0	0	0	0
								0	0	0	0	0	0
								0	0	0	0	0	0
								0	0	0	0	0	0
								0	0	0	0	0	0
								0	0	0	0	0	0
								0	0	0	0	0	0
								0	0	0	0	0	0
								0	0	0	0	0	0
								0	0	0	0	0	0
								0	0	0	0	0	0
								0	0	0	0	0	0
								0	0	0	0	0	0
								0	0	0	0	0	0
								0	0	0	0	0	0
								0	0	0	0	0	0
								0	0	0	0	0	0
								0	0	0	0	0	0
								0	0	0	0	0	0
								0	0	0	0	0	0
								0	0	0	0	0	0
								0	0	0	0	0	0
								0	0	0	0	0	0
								0	0	0	0	0	0
								0	0	0	0	0	0
								0	0	0	0	0	0
								0	0	0	0	0	0
								0	0	0	0	0	0
								0	0	0	0	0	0
								0	0	0	0	0	0
								0	0	0	0	0	0
								0	0	0	0	0	0
								0	0	0	0	0	0
								0	0	0	0	0	0
								0	0	0	0	0	0
								0	0	0	0	0	0
								0	0	0	0	0	0
								0	0	0	0	0	0
								0	0	0	0	0	0
								0	0	0	0	0	0
								0	0	0	0	0	0
								0	0	0	0	0	0
								0	0	0	0	0	0
								0	0	0	0	0	0
								0	0	0	0	0	0
								0	0	0	0	0	0
								0	0	0	0	0	0
								0	0	0	0	0	0
								0	0	0	0	0	0
								0	0	0	0	0	0
								0	0	0	0	0	0
								0	0	0	0	0	0
								0	0	0	0	0	0
								0	0	0	0	0	0
								0	0	0	0	0	0
								0	0	0	0	0	0
								0	0	0	0	0	0
								0	0	0	0	0	0
								0	0	0	0	0	0
								0	0	0	0	0	0
								0	0	0	0	0	0
								0	0	0	0	0	0
								0	0	0	0	0	0
								0	0	0	0	0	0
								0	0	0	0	0	0
								0	0	0	0	0	0
								0	0	0	0	0	0
								0	0	0	0	0	0
								0	0	0	0	0	0
								0	0	0	0	0	0
								0	0	0	0	0	0
								0	0	0	0	0	0
								0	0	0	0	0	0
								0	0	0	0	0	0
								0	0	0	0	0	0
								0	0	0	0	0	0
								0	0	0	0	0	0
								0	0	0	0	0	0
								0	0	0	0	0	0
								0	0	0	0	0	0
								0	0	0	0	0	0
								0	0	0	0	0	0
								0	0	0	0	0	0
								0	0	0	0	0	0
								0	0	0	0	0	0
								0	0	0	0	0	0
								0	0	0	0	0	0
								0	0	0	0	0	0
								0	0	0	0	0	0
								0	0	0	0	0	0
								0	0	0	0	0	0
								0	0	0	0	0	0
								0	0	0	0	0	0
								0	0	0	0	0	0
								0	0	0	0	0	0
								0	0	0	0	0	0
								0	0	0	0	0	0
								0	0	0	0	0	0
								0	0	0	0	0	0
								0	0	0	0	0	0
								0	0	0	0	0	0
								0	0	0	0	0	0
								0	0	0	0	0	0
								0	0	0	0	0	0
								0	0	0	0	0	0
								0	0	0	0	0	0
								0	0	0	0	0	0
								0	0	0	0	0	0
								0	0	0	0	0	0
								0	0	0	0	0	0
								0	0	0	0	0	0
								0	0	0	0	0	0
								0	0	0	0	0	0
								0	0	0	0	0	0
								0	0	0	0	0	0
								0	0	0	0	0	0
								0	0	0	0	0	0
								0	0	0	0	0	0
								0	0	0	0	0	0
								0	0	0	0	0	0
								0	0	0	0	0	0
								0	0	0	0	0	0
								0	0	0	0	0	0
								0	0	0	0	0	0
								0	0	0	0	0	0
								0	0	0	0	0	0
								0	0	0	0	0	0
								0	0	0	0	0	0
								0	0	0	0	0	0
								0	0	0	0	0	0
								0	0	0	0	0	0
								0	0	0	0	0	0
								0	0	0	0	0	0
								0	0	0	0	0	0
								0	0	0	0	0	0
								0	0	0	0	0	0
								0	0	0	0	0	0
								0	0	0	0	0	0
								0	0	0	0	0	0
								0	0	0	0	0	0
								0	0	0	0	0	0
								0	0	0	0	0	0
								0	0	0	0	0	0
								0	0	0	0	0	0
								0	0	0	0	0	0
								0	0	0	0	0	0
								0	0	0	0	0	0
								0	0	0	0	0	0
								0	0	0	0	0	0
								0	0	0	0	0	0
								0	0	0	0	0	0
								0	0	0	0	0	0
								0	0	0	0	0	0
								0	0	0	0	0	0
								0	0	0	0	0	0
								0	0	0	0	0	0
								0	0	0	0	0	0
								0	0	0	0	0	0
								0	0	0	0	0	0
								0	0	0	0	0	0
								0	0	0	0	0	0
								0	0	0	0	0	0
								0	0	0	0	0	0
								0	0	0	0	0	0
								0	0	0	0	0	0
								0	0	0	0	0	0
								0	0	0	0	0	0
								0	0	0	0	0	0
								0	0	0	0	0	0
								0	0	0	0	0	0
								0	0	0	0	0	0
								0	0	0	0	0	0
								0	0	0	0	0	0
								0	0	0	0	0	0
								0	0	0	0	0	0
								0	0	0	0	0	0
								0	0	0	0	0	0
								0	0	0	0	0	0
								0	0	0	0	0	0
								0	0	0	0	0	0
								0	0	0	0	0	0
								0	0	0	0	0	0
								0	0	0	0	0	0
								0	0	0	0	0	0
								0	0	0	0	0	0
								0	0	0	0	0	0
								0	0	0	0	0	0
								0	0	0	0	0	0
								0	0	0	0	0	0
								0	0	0	0	0	0
								0	0	0	0	0	0
								0	0	0	0	0	0
								0	0	0	0	0	0
								0	0	0	0	0	0
								0	0	0	0	0	0
								0	0	0	0	0	0
								0	0	0	0	0	0
								0	0	0	0	0	0
								0	0	0	0	0	0
								0	0	0	0	0	0
								0	0	0	0	0	0
								0	0	0	0	0	0
								0	0	0	0	0	0
								0	0	0	0	0	0
								0	0	0	0	0	0
								0	0	0	0	0	0
								0	0	0	0	0	0
								0	0	0	0	0	0
								0	0	0	0	0	0
								0	0	0	0	0	0
								0	0	0	0	0	0
								0	0	0	0	0	0
								0	0	0	0	0	0
								0	0	0	0	0	0
								0	0	0	0	0	0
								0	0	0	0	0	0
								0	0	0	0	0	0
								0	0	0	0	0	0
								0	0	0	0	0	0
								0	0	0	0	0	0
								0	0	0	0	0	0
								0	0	0	0	0	0
								0	0	0	0	0	0
								0	0	0	0	0	0
								0	0	0	0	0	0
								0	0	0	0	0	0
								0	0	0	0	0	0
								0	0	0	0	0	0
								0	0	0	0	0	0
								0	0	0	0	0	0
								0	0	0	0	0	0
								0	0	0	0	0	0
								0	0	0	0	0	0
								0	0	0	0	0	0
								0	0	0	0	0	0
								0	0	0	0	0	0
								0	0	0	0	0	0
								0	0	0	0	0	0
								0	0	0	0	0	0
								0	0	0	0	0	0
								0	0	0	0	0	0
								0	0	0	0	0	0
								0	0	0	0	0	0
								0	0	0	0	0	0
								0	0	0	0	0	0
								0	0	0	0	0	0
								0	0	0	0	0	0
								0	0	0	0	0	0
								0	0	0	0	0	0
								0	0	0	0	0	0
								0	0	0	0	0	0
								0	0	0	0	0	0
								0	0	0	0	0	0
								0	0	0	0	0	0
								0	0	0	0	0	0
								0	0	0	0	0	0
								0	0	0	0	0	0
								0	0	0	0	0	0
								0	0	0	0	0	0
								0	0	0	0	0	0
								0	0	0	0	0	0
								0	0	0	0	0	0
								0	0	0	0	0	0
								0	0	0	0	0	0
								0	0	0	0	0	0
								0	0	0	0	0	0
								0	0	0	0	0	0
								0	0	0	0	0	0
								0	0	0	0	0	0
								0	0	0	0	0	0
								0	0	0	0	0	0
								0	0	0	0	0	0
								0	0	0	0	0	0
								0	0	0	0	0	0
								0	0	0	0	0	0
								0	0	0	0	0	0
								0	0	0	0	0	0
								0	0	0	0	0	0
								0	0	0	0	0	0
								0	0	0	0	0	0
								0	0	0	0	0	0
								0	0	0	0	0	0
								0	0	0	0	0	0
								0	0	0	0	0	0
								0	0	0	0	0	0
								0	0	0	0	0	0
								0	0	0	0	0	0
								0	0	0	0	0	0
								0	0	0	0	0	0
								0	0	0	0	0	0
								0	0	0	0	0	0
								0	0	0	0	0	0
								0	0	0	0	0	0
								0	0	0	0	0	0
								0	0	0	0	0	0
								0	0	0	0	0	0
								0	0	0	0	0	0
								0	0	0	0	0	0
								0	0	0	0	0	0
								0	0	0	0	0	0
								0	0	0	0	0	0
								0	0	0	0	0	0
								0	0	0	0	0	0
								0	0	0	0	0	0
								0	0	0	0	0	0
								0	0	0	0	0	0
								0	0	0	0	0	0
								0	0	0	0	0	0
								0	0	0	0	0	0
								0	0	0	0	0	0
								0	0	0	0	0	0
								0	0	0	0	0	0
								0	0	0	0	0	0
								0	0	0	0	0	0
								0	0	0	0	0	0
								0	0	0	0	0	0
								0	0	0	0	0	0
								0	0	0	0	0	0
								0	0	0	0	0	0
								0	0	0	0	0	0
								0	0	0	0	0	0
								0	0	0	0	0	0
								0	0	0	0	0	0
								0	0	0	0	0	0
								0	0	0	0	0	0
								0	0	0	0	0	0
								0	0	0	0	0	0
								0	0	0	0	0	0
								0	0	0	0	0	0
								0	0	0	0	0	0
								0	0	0	0	0	0
								0	0	0	0	0	0
								0	0	0	0	0	0
								0	0	0	0	0	0
								0	0	0	0	0	0
								0	0	0	0	0	0
								0	0	0	0	0	0
								0	0	0	0	0	0
								0	0	0	0	0	0
								0	0	0	0	0	0
								0	0	0	0	0	0
								0	0	0	0	0	0
								0	0	0	0	0	0
								0	0	0	0	0	0
								0	0	0	0	0	0
								0	0	0	0	0	0
								0	0	0	0	0	0
								0	0	0	0	0	0
								0	0	0	0	0	0
								0	0	0	0	0	0
								0	0	0	0	0	0
								0	0	0	0	0	0
								0	0	0	0	0	0
								0	0	0	0	0	0
								0	0	0	0	0	0
								0	0	0	0	0	0
								0	0	0	0	0	0
								0	0	0	0	0	0
								0	0	0	0	0	0
								0	0	0	0	0	0
								0	0	0	0	0	0
								0	0	0	0	0	0
								0	0	0	0	0	0
								0	0	0	0	0	0
								0	0	0	0	0	0
								0	0	0	0	0	0
								0	0	0	0	0	0
								0	0	0	0	0	0
								0	0	0	0	0	0
								0	0	0	0	0	0
								0	0	0	0	0	0
								0	0	0	0	0	0
								0	0	0	0	0	0
								0	0	0	0	0	0
								0	0	0	0	0	0
								0	0	0	0	0	0
								0	0	0	0	0	0
								0	0	0	0	0	0
								0	0	0	0	0	0
								0	0	0	0	0	0
								0	0	0	0	0	0
								0	0	0	0	0	0
								0	0	0	0	0	0
								0	0	0	0	0	0
								0	0	0	0	0	0
								0	0	0	0	0	0
								0	0	0	0	0	0
								0	0	0	0	0	0
								0	0	0	0	0	0
								0	0	0	0	0	0
								0	0	0	0	0	0
								0	0	0	0	0	0
								0	0	0	0	0	0
								0	0	0	0	0	0
								0	0	0	0	0	0
								0	0	0	0	0	0
								0	0	0	0	0	0
								0	0	0	0	0	0
								0	0	0	0	0	0
								0	0	0	0	0	0
								0	0	0	0	0	0
								0	0	0	0	0	0
								0	0	0	0	0	0
								0	0	0	0	0	0
								0	0	0	0	0	0
								0	0	0	0	0	0
								0	0	0	0	0	0
								0	0	0	0	0	0
								0	0	0	0	0	0
								0	0	0	0	0	0
								0	0	0	0	0	0
								0	0	0	0	0	0
								0	0	0	0	0	0
								0	0	0	0	0	0
								0	0	0	0	0	0
								0	0	0	0	0	0
								0	0	0	0	0	0
								0	0	0	0	0	0
								0	0	0	0	0	0
								0	0	0	0	0	0
								0	0	0	0	0	0
								0	0	0	0	0	0
								0	0	0	0	0	0
								0	0	0	0	0	0
								0	0	0	0	0	0
								0	0	0	0	0	0
								0	0	0	0	0	0
								0	0	0	0	0	0
								0	0	0	0	0	0
								0	0	0	0	0	0
								0	0	0	0	0	0
								0	0	0	0	0	0
								0	0	0	0	0	0
								0	0	0	0	0	0
								0	0	0	0	0	0
								0	0	0	0	0	0
								0	0	0	0	0	0
								0	0	0	0	0	0
								0	0	0	0	0	0
								0	0	0	0	0	0
								0	0	0	0	0	0
								0	0	0	0	0	0
								0	0	0	0	0	0
								0	0	0	0	0	0
								0	0	0	0	0	0
								0	0	0	0	0	0
								0	0	0	0	0	0
								0	0	0	0	0	0
								0	0	0	0	0	0
								0	0	0	0	0	0
								0	0	0	0	0	0
								0	0	0	0	0	0
								0	0	0	0	0	0
								0	0	0	0	0	0
								0	0	0	0	0	0
								0	0	0	0	0	0
								0	0	0	0	0	0
								0	0	0	0	0	0
								0	0	0	0	0	0
								0	0	0	0	0	0
								0	0	0	0	0	0
								0	0	0	0	0	0
								0	0	0	0	0	0
								0	0	0	0	0	0
								0	0	0	0	0	0
								0	0	0	0	0	0
								0	0	0	0	0	0
								0	0	0	0	0	0
								0	0	0	0	0	0
								0	0	0	0	0	0
								0	0	0	0	0	0
								0	0	0	0	0	0
								0	0	0	0	0	0
								0	0	0	0	0	0
								0	0	0	0	0	0
								0	0	0	0	0	0
								0	0	0	0	0	0
								0	0	0	0	0	0
								0	0	0	0	0	0
								0	0	0	0	0	0
								0	0	0	0	0	0
								0	0	0	0	0	0
								0	0	0	0	0	0
								0	0	0	0	0	0
								0	0	0	0	0	0
								0	0	0	0	0	0
								0	0	0	0	0	0
								0	0	0	0	0	0
								0	0	0	0	0	0
								0	0	0	0	0	0
								0	0	0	0	0	0
								0	0	0	0	0	0
								0	0	0	0	0	0
								0	0	0	0	0	0
								0	0	0	0	0	0
								0	0	0	0	0	0
								0	0	0	0	0	0
								0	0	0	0	0	0
								0	0	0	0	0	0
								0	0	0	0	0	0
								0	0	0	0	0	0
								0	0	0	0	0	0
								0	0	0	0	0	0
								0	0	0	0	0	0
								0	0	0	0	0	0
								0	0	0	0	0	0
								0	0	0	0	0	0
								0	0	0	0	0	0
								0	0	0	0	0	0
								0	0	0	0	0	0
								0	0	0	0	0	0
								0	0	0	0	0	0
								0	0	0	0	0	0
								0	0	0	0	0	0
								0	0	0	0	0	0
								0	0	0	0	0	0
								0	0	0	0	0	0
								0	0	0	0	0	0
								0	0	0	0	0	0
								0	0	0	0	0	0
								0	0	0	0	0	0
								0	0	0	0	0	0
								0	0	0	0	0	0
								0	0	0	0	0	0
								0	0	0	0	0	0
								0	0	0	0	0	0
								0	0	0	0	0	0
								0	0	0	0	0	0
								0	0	0	0	0	0
								0	0	0	0	0	0
								0	0	0	0	0	0
								0	0	0	0	0	0
								0	0	0	0	0	0
								0	0	0	0	0	0
								0	0	0	0	0	0
								0	0	0	0	0	0
								0	0	0	0	0	0
								0	0	0	0	0	0
								0	0	0	0	0	0
								0	0	0	0	0	0
								0	0	0	0	0	0
								0	0	0	0	0	0
								0	0	0	0	0	0
								0	0	0	0	0	0
								0	0	0	0	0	0
								0	0	0	0	0	0
								0	0	0	0	0	0
								0	0	0	0	0	0
								0	0	0	0	0	0
								0	0	0	0	0	0
								0	0	0	0	0	0
								0	0	0	0	0	0
								0	0	0	0	0	0
								0	0	0	0	0	0
								0	0	0	0	0	0
								0	0	0	0	0	0
								0	0	0	0	0	0
								0	0	0	0	0	0
								0	0	0	0	0	0
								0	0	0	0	0	0
								0	0	0	0	0	0
								0	0	0	0	0	0
								0	0	0	0	0	0
								0	0	0	0	0	0
								0	0	0	0	0	0
								0	0	0	0	0	0
								0	0	0	0	0	0
								0	0	0	0	0	0
								0	0	0	0	0	0
								0	0	0	0	0	0
								0	0	0	0	0	0
								0	0	0	0	0	0
								0	0	0	0	0	0
								0	0	0	0	0	0
								0	0	0	0	0	0
								0	0	0	0	0	0
								0	0	0	0	0	0
								0	0	0	0	0	0
								0	0	0	0	0	0
								0	0	0	0	0	0
								0	0	0	0	0	0
								0	0	0	0	0	0
								0	0	0	0	0	0
								0	0	0	0	0	0
								0	0	0	0	0	0
								0	0	0	0	0	0
								0	0	0	0	0	0
								0	0	0	0	0	0
								0	0	0	0	0	0
								0	0	0	0	0	0
								0	0	0	0	0	0
								0	0	0	0	0	0
								0	0	0	0	0	0
								0	0	0	0	0	0
								0	0	0	0	0	0
								0	0	0	0	0	0
								0	0	0	0	0	0
								0	0	0	0	0	0
								0	0	0	0	0	0
								0	0	0	0	0	0
								0	0	0	0	0	0
								0	0	0	0	0	0
								0	0	0	0	0	0
								0	0	0	0	0	0
								0	0	0	0	0	0
								0	0	0	0	0	0
								0	0	0	0	0	0
								0	0	0	0	0	0
								0	0	0	0	0	0
								0	0	0	0	0	0
								0	0	0	0	0	0
								0	0	0	0	0	0
								0	0	0	0	0	0
								0	0	0	0	0	0
								0	0	0	0	0	0
								0	0	0	0	0	0
								0	0	0	0	0	0
								0	0	0	0	0	0
								0	0	0	0	0	0
								0	0	0	0	0	0
								0	0	0	0	0	0
								0	0	0	0	0	0
								0	0	0	0	0	0
								0	0	0	0	0	0
								0	0	0	0	0	0
								0	0	0	0	0	0
								0	0	0	0	0	0
								0	0	0	0	0	0
								0	0	0	0	0	0
								0	0	0	0	0	0
								0	0	0	0	0	0
								0	0	0	0	0	0
								0	0	0	0	0	0
								0	0	0	0	0	0
								0	0	0	0	0	0
								0	0	0	0	0	0
								0	0	0	0	0	0
								0	0	0	0	0	0
								0	0	0	0	0	0
								0	0	0	0	0	0
								0	0	0	0	0	0
								0	0	0	0	0	0
								0	0	0	0	0	0
								0	0	0	0	0	0
								0	0	0	0	0	0
								0	0	0	0	0	0
								0	0	0	0	0	0
								0	0	0	0	0	0
								0	0	0	0	0	0
								0	0	0	0	0	0
								0	0	0	0	0	0
								0	0	0	0	0	0
								0	0	0	0	0	0
								0	0	0	0	0	0
								0	0	0	0	0	0
								0	0	0	0	0	0
								0	0	0	0	0	0
								0	0	0	0	0	0
								0	0	0	0	0	0
								0	0	0	0	0	0
								0	0	0	0	0	0
								0	0	0	0	0	0
								0	0	0	0	0	0
								0	0	0	0	0	0
								0	0	0	0	0	0
								0	0	0	0	0	0
								0	0	0	0	0	0
								0	0	0	0	0	0
								0	0	0	0	0	0
								0	0	0	0	0	0
								0	0	0	0	0	0
								0	0	0	0	0	0
								0	0	0	0	0	0
								0	0	0	0	0	0
								0	0	0	0	0	0
								0	0	0	0	0	0
								0	0	0	0	0	0
								0	0	0	0	0	0
								0	0	0	0	0	0
								0	0	0	0	0	0
								0	0	0	0	0	0
								0	0	0	0	0	0
								0	0	0	0	0	0
								0	0	0	0	0	0
								0	0	0	0	0	0
								0	0	0	0	0	0
								0	0	0	0	0	0
								0	0	0	0	0	0
								0	0	0	0	0	0
								0	0	0	0	0	0
								0	0	0	0	0	0
								0	0	0	0	0	0
								0	0	0	0	0	0
								0	0	0	0	0	0
								0	0	0	0	0	0
								0	0	0	0	0	0
								0	0	0	0	0	0
								0	0	0	0	0	0
								0	0	0	0	0	0
								0	0	0	0	0	0
								0	0	0	0	0	0
								0	0	0	0	0	0
								0	0	0	0	0	0
								0	0	0	0	0	0
								0	0	0	0	0	0
								0	0	0	0	0	0
								0	0	0	0	0	0
								0	0	0	0	0	0
								0	0	0	0	0	0
								0	0	0	0	0	0
								0	0	0	0	0	0
								0	0	0	0	0	0
								0	0	0	0	0	0
								0	0	0	0	0	0
								0	0	0	0	0	0
								0	0	0	0	0	0
								0	0	0	0	0	0
								0	0	0	0	0	0
								0	0	0	0	0	0
								0	0	0	0	0	0
								0	0	0	0	0	0
								0	0	0	0	0	0
								0	0	0	0	0	0
								0	0	0	0	0	0
								0	0	0	0	0	0
								0	0	0	0	0	0
								0	0	0	0	0	0
								0	0	0	0	0	0
								0	0	0	0	0	0
								0	0	0	0	0	0
								0	0	0	0	0	0
								0	0	0	0	0	0
								0	0	0	0	0	0
								0	0	0	0	0	0
								0	0	0	0	0	0
								0	0	0	0	0	0
								0	0	0	0	0	0
								0	0	0	0	0	0
								0	0	0	0	0	0
								0	0	0	0	0	0
								0	0	0	0	0	0
								0	0	0	0	0	0
								0	0	0	0	0	0
								0	0	0	0	0	0
								0	0	0	0	0	0
								0	0	0	0	0	0
								0	0	0	0	0	0
								0	0	0	0	0	0
								0	0	0	0	0	0
								0	0	0	0	0	0
								0	0	0	0	0	0
								0	0	0	0	0	0
								0	0	0	0	0	0
								0	0	0	0	0	0
								0	0	0	0	0	0
								0	0	0	0	0	0
								0	0	0	0	0	0
								0	0	0	0	0	0
								0	0	0	0	0	0
								0	0	0	0	0	0
								0	0	0	0	0	0
								0	0	0	0	0	0
								0	0	0	0	0	0
								0	0	0	0	0	0
								0	0	0	0	0	0
								0	0	0	0	0	0
								0	0	0	0	0	0
								0	0	0	0	0	0
								0	0	0	0	0	0
								0	0	0	0	0	0
								0	0	0	0	0	0
								0	0	0	0	0	0
								0	0	0	0	0	0
								0	0	0	0	0	0
								0	0	0	0	0	0
								0	0	0	0	0	0
								0	0	0	0	0	0
								0	0	0	0	0	0
								0	0	0	0	0	0
								0	0	0	0	0	0
								0	0	0	0	0	0
								0	0	0	0	0	0
								0	0	0	0	0	0
								0	0	0	0	0	0
								0	0	0	0	0	0
								0	0	0	0	0	0
								0	0	0	0	0	0
								0	0	0	0	0	0
								0	0	0	0	0	0
								0	0	0	0	0	0
								0	0	0	0	0	0
								0	0	0	0	0	0
								0	0	0	0	0	0
								0	0	0	0	0	0
								0	0	0	0	0	0
								0	0	0	0	0	0
								0	0	0	0	0	0
								0	0	0	0	0	0
								0	0	0	0	0	0
								0	0	0	0	0	0
								0	0	0	0	0	0
								0	0	0	0	0	0
								0	0	0	0	0	0
								0	0	0	0	0	0
								0	0	0	0	0	0
								0	0	0	0	0	0
								0	0	0	0	0	0
								0	0	0	0	0	0
								0	0	0	0	0	0
								0	0	0	0	0	0
								0	0	0	0	0	0
								0	0	0	0	0	0
								0	0	0	0	0	0
								0	0	0	0	0	0
								0	0	0	0	0	0
								0	0	0	0	0	0
								0	0	0	0	0	0
								0	0	0	0	0	0
								0	0	0	0	0	0
								0	0	0	0	0	0
								0	0	0	0	0	0
								0	0	0	0	0	0
								0	0	0	0	0	0
								0	0	0	0	0	0
								0	0	0	0	0	0
								0	0	0	0	0	0
								0	0	0	0	0	0
								0	0	0	0	0	0
								0	0	0	0	0	0
								0	0	0	0	0	0
								0	0	0	0	0	0
								0	0	0	0	0	0
								0	0	0	0	0	0
								0	0	0	0	0	0
								0	0	0	0	0	0
								0	0	0	0	0	0
								0	0	0	0	0	0
								0	0	0	0	0	0
								0	0	0	0	0	0
								0	0	0	0	0	0
								0	0	0	0	0	0
								0	0	0	0	0	0
								0	0	0	0	0	0
								0	0	0	0	0	0
								0	0	0	0	0	0
								0	0	0	0	0	0
								0	0	0	0	0	0
								0	0	0	0	0	0
								0	0	0	0	0	0
								0	0	0	0	0	0
								0	0	0	0	0	0
								0	0	0	0	0	0
								0	0	0	0	0	0
								0	0	0	0	0	0
								0	0	0	0	0	0
								0	0	0	0	0	0
								0	0	0	0	0	0
								0	0	0	0	0	0
								0	0	0	0	0	0
								0	0	0	0	0	0
								0	0	0	0	0	0
								0	0	0	0	0	0
								0	0	0	0	0	0
								0	0	0	0	0	0
								0	0	0	0	0	0
								0	0	0	0	0	0
								0	0	0	0	0	0
								0	0	0	0	0	0
								0	0	0	0	0	0
								0	0	0	0	0	0
								0	0	0	0	0	0
								0	0	0	0	0	0
								0	0	0	0	0	0
								0	0	0	0	0	0
								0	0	0	0	0	0
								0	0	0	0	0	0
								0	0	0	0	0	0
								0	0	0	0	0	0
								0	0	0	0	0	0
								0	0	0	0	0	0
								0	0	0	0	0	0
								0	0	0	0	0	0
								0	0	0	0	0	0
								0	0	0	0	0	0
								0	0	0	0	0	0
								0	0	0	0	0	0
								0	0	0	0	0	0
								0	0	0	0	0	0
								0	0	0	0	0	0
								0	0	0	0	0	0
								0	0	0	0	0	0
								0	0	0	0	0	0
								0	0	0	0	0	0
								0	0	0	0	0	0
								0	0	0	0	0	0
								0	0	0	0	0	0
								0	0	0	0	0	0
								0	0	0	0	0	0
								0	0	0	0	0	0
								0	0	0	0	0	0
								0	0	0	0	0	0
								0	0	0	0	0	0
								0	0	0	0	0	0
								0	0	0	0	0	0
								0	0	0	0	0	0
								0	0	0	0	0	0
								0	0	0	0	0	0
								0	0	0	0	0	0
								0	0	0	0	0	0
								0	0	0	0	0	0
								0	0	0	0	0	0
								0	0	0	0	0	0
								0	0	0	0	0	0
								0	0	0	0	0	0
								0	0	0	0	0	0
								0	0	0	0	0	0
								0	0	0	0	0	0
								0	0	0	0	0	0
								0	0	0	0	0	0
								0	0	0	0	0	0
								0	0	0	0	0	0
								0	0	0	0	0	0
								0	0	0	0	0	0
								0	0	0	0	0	0
								0	0	0	0	0	0
								0	0	0	0	0	0
								0	0	0	0	0	0
								0	0	0	0	0	0
								0	0	0	0	0	0
								0	0	0	0	0	0
								0	0	0	0	0	0
								0	0	0	0	0	0
								0	0	0	0	0	0
								0	0	0	0	0	0
								0	0	0	0	0	0
								0	0	0	0	0	0
								0	0	0	0	0	0
								0	0	0	0	0	0
								0	0	0	0	0	0
								0	0	0	0	0	0
								0	0	0	0	0	0
								0	0	0	0	0	0
								0	0	0	0	0	0
								0	0	0	0	0	0
								0	0	0	0	0	0
								0	0	0	0	0	0
								0	0	0	0	0	0
								0	0	0	0	0	0
								0	0	0	0	0	0
								0	0	0	0	0	0
								0	0	0	0	0	0
								0	0	0	0	0	0
								0	0	0	0	0	0
								0	0	0	0	0	0
								0	0	0	0	0	0
								0	0	0	0	0	0
								0	0	0	0	0	0
								0	0	0	0	0	0
								0	0	0	0	0	0
								0	0	0	0	0	0
								0	0	0	0	0	0
								0	0	0	0	0	0
								0	0	0	0	0	0
								0	0	0	0	0	0
								0	0	0	0	0	0
								0	0	0	0	0	0
								0	0	0	0	0	0
								0	0	0	0	0	0
								0	0	0	0	0	0
								0	0	0	0	0	0
								0	0	0	0	0	0
								0	0	0	0	0	0
								0	0	0	0	0	0
								0	0	0	0	0	0
								0	0	0	0	0	0
								0	0	0	0	0	0
								0	0	0	0	0	0
								0	0	0	0	0	0
								0	0	0	0	0	0
								0	0	0	0	0	0
								0	0	0	0	0	0
								0	0	0	0	0	0
								0	0	0	0	0	0
								0	0	0	0	0	0
								0	0	0	0	0	0
								0	0	0	0	0	0
								0	0	0	0	0	0
								0	0	0	0	0	0
								0	0	0	0	0	0
								0	0	0	0	0	0
								0	0	0	0	0	0
								0	0	0	0	0	0
								0	0	0	0	0	0
								0	0	0	0	0	0
								0	0	0	0	0	0
								0	0	0	0	0	0
								0	0	0	0	0	0
								0	0	0	0	0	0
								0	0	0	0	0	0
								0	0	0	0	0	0
								0	0	0	0	0	0
								0	0	0	0	0	0
								0	0	0	0	0	0
								0	0	0	0	0	0
								0	0	0	0	0	0
								0	0	0	0	0	0
								0	0	0	0	0	0
								0	0	0	0	0	0
								0	0	0	0	0	0
								0	0	0	0	0	0
								0	0	0	0	0	0
								0	0	0	0	0	0
								0	0	0	0	0	0
								0	0	0	0	0	0
								0	0	0	0	0	0
								0	0	0	0	0	0
								0	0	0	0	0	0
								0	0	0	0	0	0
								0	0	0	0	0	0
								0	0	0	0	0	0
								0	0	0	0	0	0
								0	0	0	0	0	0
								0	0	0	0	0	0
								0	0	0	0	0	0
								0	0	0	0	0	0
								0	0	0	0	0	0
								0	0	0	0	0	0
								0	0	0	0	0	0
								0	0	0	0	0	0
								0	0	0	0	0	0
								0	0	0	0	0	0
								0	0	0	0	0	0
								0	0	0	0	0	0
								0	0	0	0	0	0
								0	0	0	0	0	0
								0	0	0	0	0	0
								0	0	0	0	0	0
								0	0	0	0	0	0
								0	0	0	0	0	0
								0	0	0	0	0	0
								0	0	0	0	0	0
								0	0	0	0	0	0
								0	0	0	0	0	0
								0	0	0	0	0	0
								0	0	0	0	0	0
								0	0	0	0	0	0
								0	0	0	0	0	0
								0	0	0	0	0	0
								0	0	0	0	0	0
								0	0	0	0	0	0
								0	0	0	0	0	0
								0	0	0	0	0	0
								0	0	0	0	0	0
								0	0	0	0	0	0
								0	0	0	0	0	0
								0	0	0	0	0	0
								0	0	0	0	0	0
								0	0	0	0	0	0
								0	0	0	0	0	0
								0	0	0	0	0	0
								0	0	0	0	0	0
								0	0	0	0	0	0
								0	0	0	0	0	0
								0	0	0	0	0	0
								0	0	0	0	0	0
								0	0	0	0	0	0
								0	0	0	0	0	0
								0	0	0	0	0	0
								0	0	0	0	0	0
								0	0	0	0	0	0
								0	0	0	0	0	0
								0	0	0	0	0	0
								0	0	0	0	0	0
								0	0	0	0	0	0
								0	0	0	0	0	0
								0	0	0	0	0	0
								0	0	0	0	0	0
								0	0	0	0	0	0
								0	0	0	0	0	0
								0	0	0	0	0	0
								0	0	0	0	0	0
								0	0	0	0	0	0
								0	0	0	0	0	0
								0	0	0	0	0	0
								0	0	0	0	0	0
								0	0	0	0	0	0
								0	0	0	0	0	0
								0	0	0	0	0	0
								0	0	0	0	0	0
								0	0	0	0	0	0
								0	0	0	0	0	0
								0	0	0	0	0	0
								0	0	0	0	0	0
								0	0	0	0	0	0
								0	0	0	0	0	0
								0	0	0	0	0	0
								0	0	0	0	0	0
								0	0	0	0	0	0
								0	0	0	0	0	0
								0	0	0	0	0	0
								0	0	0	0	0	0
								0	0	0	0	0	0
								0	0	0	0	0	0
								0	0	0	0	0	0
								0	0	0	0	0	0
								0	0	0	0	0	0
								0	0	0	0	0	0
								0	0	0	0	0	0
								0	0	0	0	0	0
								0	0	0	0	0	0
								0	0	0	0	0	0
								0	0	0	0	0	0
								0	0	0	0	0	0
								0	0	0	0	0	0
								0	0	0	0	0	0
								0	0	0	0	0	0
								0	0	0	0	0	0
								0	0	0	0	0	0
								0	0	0	0	0	0
								0	0	0	0	0	0
								0	0	0	0	0	0
								0	0	0	0	0	0
								0	0	0	0	0	0
								0	0	0	0	0	0
								0	0	0	0	0	0
								0	0	0	0	0	0
								0	0	0	0	0	0
								0	0	0	0	0	0
								0	0	0	0	0	0
								0	0	0	0	0	0
								0	0	0	0	0	0
								0	0	0	0	0	0
								0	0	0	0	0	0
								0	0	0	0	0	0
								0	0	0	0	0	0
								0	0	0	0	0	0
								0	0	0	0	0	0
								0	0	0	0	0	0
								0	0	0	0	0	0
								0	0	0	0	0	0
								0	0	0	0	0	0
								0	0	0	0	0	0
								0	0	0	0	0	0
								0	0	0	0	0	0
								0	0	0	0	0	0
								0	0	0	0	0	0
								0	0	0	0	0	0
								0	0	0	0	0	0
								0	0	0	0	0	0
								0	0	0	0	0	0
								0	0	0	0	0	0
								0	0	0	0	0	0
								0	0	0	0	0	0
								0	0	0	0	0	0
								0	0	0	0	0	0
								0	0	0	0	0	0
								0	0	0	0	0	0
								0	0	0	0	0	0
								0	0	0	0	0	0
								0	0	0	0	0	0
								0	0	0	0	0	0
								0	0	0	0	0	0
								0	0	0	0	0	0
								0	0	0	0	0	0
								0	0	0	0	0	0
								0	0	0	0	0	0
								0	0	0	0	0	0
								0	0	0	0	0	0
								0	0	0	0	0	0
								0	0	0	0	0	0
								0	0	0	0	0	0
								0	0	0	0	0	0
								0	0	0	0	0	0
								0	0	0	0	0	0
								0	0	0	0	0	0
								0	0	0	0	0	0
								0	0	0	0	0	0
								0	0	0	0	0	0
								0	0	0	0	0	0
								0	0	0	0	0	0
								0	0	0	0	0	0
								0	0	0	0	0	0
								0	0	0	0	0	0
								0	0	0	0	0	0
								0	0	0	0	0	0
								0	0	0	0	0	0
								0	0	0	0	0	0
								0	0	0	0	0	0
								0	0	0	0	0	0
								0	0	0	0	0	0
								0	0	0	0	0	0
								0	0	0	0	0	0
								0	0	0	0	0	0
								0	0	0	0	0	0
								0	0	0	0	0	0
								0	0	0	0	0	0
								0	0	0	0	0	0
								0	0	0	0	0	0
								0	0	0	0	0	0
								0	0	0	0	0	0
								0	0	0	0	0	0
								0	0	0	0	0	0
								0	0	0	0	0	0
								0	0	0	0	0	0
								0	0	0	0	0	0
								0	0	0	0	0	0
								0	0	0	0	0	0
								0	0	0	0	0	0
								0	0	0	0	0	0
								0	0	0	0	0	0
								0	0	0	0	0	0
								0	0	0	0	0	0
								0	0	0	0	0	0
								0	0	0	0	0	0
								0	0	0	0	0	0
								0	0	0	0	0	0
								0	0	0	0	0	0
								0	0	0	0	0	0
								0	0	0	0	0	0
								0	0	0	0	0	0
								0	0	0	0	0	0
								0	0	0	0	0	0
								0	0	0	0	0	0
								0	0	0	0	0	0
								0	0	0	0	0	0
								0	0	0	0	0	0
								0	0	0	0	0	0
								0	0	0	0	0	0
								0	0	0	0	0	0
								0	0	0	0	0	0
								0	0	0	0	0	0
								0	0	0	0	0	0
								0	0	0	0	0	0
								0	0	0	0	0	0
								0	0	0	0	0	0
								0	0	0	0	0	0
								0	0	0	0	0	0
								0	0	0	0	0	0
								0	0	0	0	0	0
								0	0	0	0	0	0
								0	0	0	0	0	0
								0	0	0	0	0	0
								0	0	0	0	0	0
								0	0	0	0	0	0
								0	0	0	0	0	0
								0	0	0	0	0	0
								0	0	0	0	0	0
								0	0	0	0	0	0
								0	0	0	0	0	0
								0	0	0	0	0	0
								0	0	0	0	0	0
								0	0	0	0	0	0
								0	0	0	0	0	0
								0	0	0	0	0	0
								0	0	0	0	0	0
								0	0	0	0	0	0
								0	0	0	0	0	0
								0	0	0	0	0	0
								0	0	0	0	0	0
								0	0	0	0	0	0
								0	0	0	0	0	0
								0	0	0	0	0	0
								0	0	0	0	0	0
								0	0	0	0	0	0
								0	0	0	0	0	0
								0	0	0	0	0	0
								0	0	0	0	0	0
								0	0	0	0	0	0
								0	0	0	0	0	0
								0	0	0	0	0	0
								0	0	0	0	0	0
								0	0	0	0	0	0
								0	0	0	0	0	0
								0	0	0	0	0	0
								0	0	0	0	0	0
								0	0	0	0	0	0
								0	0	0	0	0	0
								0	0	0	0	0	0
								0	0	0	0	0	0
								0	0	0	0	0	0
								0	0	0	0	0	0
								0	0	0	0	0	0
								0	0	0	0	0	0
								0	0	0	0	0	0
								0	0	0	0	0	0
								0	0	0	0	0	0
								0	0	0	0	0	0
								0	0	0	0	0	0
								0	0	0	0	0	0
								0	0	0	0	0	0
								0	0	0	0	0	0
								0	0	0	0	0	0
								0	0	0	0	0	0
								0	0	0	0	0	0
								0	0	0	0	0	0
								0	0	0	0	0	0
								0	0	0	0	0	0
								0	0	0	0	0	0
								0	0	0	0	0	0
								0	0	0	0	0	0
								0	0	0	0	0	0
								0	0	0	0	0	0
								0	0	0	0	0	0
								0	0	0	0	0	0
								0	0	0	0	0	0
								0	0	0	0	0	0
								0	0	0	0	0	0
								0	0	0	0	0	0
								0	0	0	0	0	0
								0	0	0	0	0	0
								0	0	0	0	0	0
								0	0	0	0	0	0
								0	0	0	0	0	0
								0	0	0	0	0	0
								0	0	0	0	0	0
								0	0	0	0	0	0
								0	0	0	0	0	0
								0	0	0	0	0	0
								0	0	0	0	0	0
								0	0	0	0	0	0
								0	0	0	0	0	0
								0	0	0	0	0	0
								0	0	0	0	0	0
								0	0	0	0	0	0
								0	0	0	0	0	0
								0	0	0	0	0	0
								0	0	0	0	0	0
								0	0	0	0	0	0
								0	0	0	0	0	0
								0	0	0	0	0	0
								0	0	0	0	0	0
								0	0	0	0	0	0
								0	0	0	0	0	0
								0	0	0	0	0	0
								0	0	0	0	0	0
								0	0	0	0	0	0
								0	0	0	0	0	0
								0	0	0	0	0	0
								0	0	0	0	0	0
								0	0	0	0	0	0
								0	0	0	0	0	0
								0	0	0	0	0	0
								0	0	0	0	0	0
								0	0	0	0	0	0
								0	0	0	0	0	0
								0	0	0	0	0	0
								0	0	0	0	0	0
								0	0	0	0	0	0
								0	0	0	0	0	0
								0	0	0	0	0	0
								0	0	0	0	0	0
								0	0	0	0	0	0
								0	0	0	0	0	0
								0	0	0	0	0	0
								0	0	0	0	0	0
								0	0	0	0	0	0
								0	0	0	0	0	0
								0	0	0	0	0	0
								0	0	0	0	0	0
								0	0	0	0	0	0
								0	0	0	0	0	0
								0	0	0	0	0	0
								0	0	0	0	0	0
								0	0	0	0	0	0
								0	0	0	0	0	0
								0	0	0	0	0	0
								0	0	0	0	0	0
								0	0	0	0	0	0
								0	0	0	0	0	0
								0	0	0	0	0	0
								0	0	0	0	0	0
								0	0	0	0	0	0
								0	0	0	0	0	0
								0	0	0	0	0	0
								0	0	0	0	0	0
								0	0	0	0	0	0
								0	0	0	0	0	0
								0	0	0	0	0	0
								0	0	0	0	0	0
								0	0	0	0	0	0
								0	0	0	0	0	0
								0	0	0	0	0	0
								0	0	0	0	0	0
								0	0	0	0	0	0
								0	0	0	0	0	0
								0	0	0	0	0	0
								0	0	0	0	0	0
								0	0	0	0	0	0
								0	0	0	0	0	0
								0	0	0	0	0	0
								0	0	0	0	0	0
								0	0	0	0	0	0
								0	0	0	0	0	0
								0	0	0	0	0	0
								0	0	0	0	0	0
								0	0	0	0	0	0
								0	0	0	0	0	0
								0	0	0	0	0	0
								0	0	0	0	0	0
								0	0	0	0	0	0
								0	0	0	0	0	0
								0	0	0	0	0	0
								0	0	0	0	0	0
								0	0	0	0	0	0
								0	0	0	0	0	0
								0	0	0	0	0	0
								0	0	0	0	0	0
								0	0	0	0	0	0
								0	0	0	0	0	0
								0	0	0	0	0	0
								0	0	0	0	0	0
								0	0	0	0	0	0
								0	0	0	0	0	0
								0	0	0	0	0	0
								0	0	0	0	0	0
								0	0	0	0	0	0
								0	0	0	0	0	0
								0	0	0	0	0	0
								0	0	0	0	0	0
								0	0	0	0	0	0
								0	0	0	0	0	0
								0	0	0	0	0	0
								0	0	0	0	0	0
								0	0	0	0	0	0
								0	0	0	0	0	0
								0	0	0	0	0	0
								0	0	0	0	0	0
								0	0	0	0	0	0
								0	0	0	0	0	0
								0	0	0	0	0	0
								0	0	0	0	0	0
								0	0	0	0	0	0
								0	0	0	0	0	0
								0	0	0	0	0	0
								0	0	0	0	0	0
								0	0	0	0	0	0
								0	0	0	0	0	0
								0	0	0	0	0	0
								0	0	0	0	0	0
								0	0	0	0	0	0
								0	0	0	0	0	0
								0	0	0	0	0	0
								0	0	0	0	0	0
								0	0	0	0	0	0
								0	0	0	0	0	0
								0	0	0	0	0	0
								0	0	0	0	0	0
								0	0	0	0	0	0
								0	0	0	0	0	0
								0	0	0	0	0	0
								0	0	0	0	0	0
								0	0	0	0	0	0
								0	0	0	0	0	0
								0	0	0	0	0	0
								0	0	0	0	0	0
								0	0	0	0	0	0
								0	0	0	0	0	0
								0	0	0	0	0	0
								0	0	0	0	0	0
								0	0	0	0	0	0
								0	0	0	0	0	0
								0	0	0	0	0	0
								0	0	0	0	0	0
								0	0	0	0	0	0
								0	0	0	0	0	0
								0	0	0	0	0	0
								0	0	0	0	0	0
								0	0	0	0	0	0
								0	0	0	0	0	0
								0	0	0	0	0	0
								0	0	0	0	0	0
								0	0	0	0	0	0
								0	0	0	0	0	0
								0	0	0	0	0	0
								0	0	0	0	0	0
								0	0	0	0	0	0
								0	0	0	0	0	0
								0	0	0	0	0	0
								0	0	0	0	0	0
								0	0	0	0	0	0
								0	0	0	0	0	0
								0	0	0	0	0	0
								0	0	0	0	0	0
								0	0	0	0	0	0
								0	0	0	0	0	0
								0	0	0	0	0	0
								0	0	0	0	0	0
								0	0	0	0	0	0
								0	0	0	0	0	0
								0	0	0	0	0	0
								0	0	0	0	0	0
								0	0	0	0	0	0
								0	0	0	0	0	0
								0	0	0	0	0	0
								0	0	0	0	0	0
								0	0	0	0	0	0
								0	0	0	0	0	0
								0	0	0	0	0	0
								0	0	0	0	0	0
								0	0	0	0	0	0
								0	0	0	0	0	0
								0	0	0	0	0	0
								0	0	0	0	0	0
								0	0	0	0	0	0
								0	0	0	0	0	0
								0	0	0	0	0	0
								0	0	0	0	0	0
								0	0	0	0	0	0
								0	0	0	0	0	0
								0	0	0	0	0	0
								0	0	0	0	0	0
								0	0	0	0	0	0
								0	0	0	0	0	0
								0	0	0	0	0	0
								0	0	0	0	0	0
								0	0	0	0	0	0
								0	0	0	0	0	0
								0	0	0	0	0	0
								0	0	0	0	0	0
								0	0	0	0	0	0
								0	0	0	0	0	0
								0	0	0	0	0	0
								0	0	0	0	0	0
								0	0	0	0	0	0
								0	0	0	0	0	0
								0	0	0	0	0	0
								0	0	0	0	0	0
								0	0	0	0	0	0
								0	0	0	0	0	0
								0	0	0	0	0	0
								0	0	0	0	0	0
								0	0	0	0	0	0
								0	0	0	0	0	0
								0	0	0	0	0	0
								0	0	0	0	0	0
								0	0	0	0	0	0
								0	0	0	0	0	0
								0	0	0	0	0	0
								0	0	0	0	0	0
								0	0	0	0	0	0
								0	0	0	0	0	0
								0	0	0	0	0	0
								0	0	0	0	0	0
								0	0	0	0	0	0
								0	0	0	0	0	0
								0	0	0	0	0	0
								0	0	0	0	0	0
								0	0	0	0	0	0
								0	0	0	0	0	0
								0	0	0	0	0	0
								0	0	0	0	0	0
								0	0	0	0	0	0
								0	0	0	0	0	0
								0	0	0	0	0	0
								0	0	0	0	0	0
								0	0	0	0	0	0
								0	0	0	0	0	0
								0	0	0	0	0	0
								0	0	0	0	0	0
								0	0	0	0	0	0
								0	0	0	0	0	0
								0	0	0	0	0	0
								0	0	0	0	0	0
								0	0	0	0	0	0
								0	0	0	0	0	0
								0	0	0	0	0	0
								0	0	0	0	0	0
								0	0	0	0	0	0
								0	0	0	0	0	0
								0	0	0	0	0	0
								0	0	0	0	0	0
								0	0	0	0	0	0
								0	0	0	0	0	0
								0	0	0	0	0	0
								0	0	0	0	0	0
								0	0	0	0	0	0
								0	0	0	0	0	0
								0	0	0	0	0	0
								0	0	0	0	0	0
								0	0	0	0	0	0
								0	0	0	0	0	0
								0	0	0	0	0	0
								0	0	0	0	0	0
								0	0	0	0	0	0
								0	0	0	0	0	0
								0	0	0	0	0	0
								0	0	0	0	0	0
								0	0	0	0	0	0
								0	0	0	0	0	0
								0	0	0	0	0	0
								0	0	0	0	0	0
								0	0	0	0	0	0
								0	0	0	0	0	0
								0	0	0	0	0	0
								0	0	0	0	0	0
								0	0	0	0	0	0
								0	0	0	0	0	0
								0	0	0	0	0	0
								0	0	0	0	0	0
								0	0	0	0	0	0
								0	0	0	0	0	0
[truncated: 1,046,576+ more rows]

## Sheet: kinetic time 
Pb	Co	Ce	R	q			dose 0.25/100 ml				Log (𝑞𝑒𝑞− 𝑞𝑡) = log𝑞𝑒𝑞− 𝐾1 . 𝑡/2.303							𝑡/𝑞𝑡= 1/𝐾2𝑞𝑒𝑞2+ 𝑡/𝑞𝑒𝑞 (12)		𝑞𝑡 = 𝐾ID T 0.5+ c
0	1	1	0	0			pH 6	t 25
15	1	0.71	29	116
30	1	0.45	55	220
60	1	0.21	79	316
120	1	0.1	90	360
150	1	0.001	99.9	399.6
180	1	0.001	99.9	399.6
									Ct	Pb	Cu	Cd	Ni	Zn
Cu	Co	Ce	R	q					0	0	0	0	0	0
0	1	1	0	0					15	116	92	44	28	40
15	1	0.77	23	92					30	220	200	128	104	120
30	1	0.5	50	200					60	316	288	232	168	200
60	1	0.28	72	288					120	360	340	280	236	268
120	1	0.15	85	340					150	399.6	384	316	260	276
150	1	0.04	96	384					180	399.6	399.6	340	272	292
180	1	0.001	99.9	399.6
Cd	Co	Ce	R	q
0	1	1	0	0
15	1	0.89	11	44
30	1	0.68	32	128
60	1	0.42	58	232
120	1	0.3	70	280
150	1	0.21	79	316
180	1	0.15	85	340
Ni	Co	Ce	R	q
0	1	1	0	0
15	1	0.93	7	28
30	1	0.74	26	104
60	1	0.58	42	168
120	1	0.41	59	236
150	1	0.35	65	260
180	1	0.32	68	272
Zn	Co	Ce	R	q
0	1	1	0	0
15	1	0.9	10	40
30	1	0.7	30	120
60	1	0.5	50	200
120	1	0.33	67	268
150	1	0.31	69	276
180	1	0.27	73	292

## Sheet: regeneration
Pb	Co	Ce	R	q
1	1	0.1	90	360
2	1	0.15	85	340
3	1	0.29	71	284
4	1	0.41	59	236								Cycle	Pb²⁺	Pb²⁺	Cu²⁺	Cu²⁺	Cd²⁺	Cd²⁺	Ni²⁺	Ni²⁺	Zn²⁺	Zn²⁺
5	1	0.54	46	184								1	90	360	85	340	70	280	58	232	67	268
												2	85	340	76	304	64	256	51	204	58	232
												3	71	284	57	228	53	212	47	188	50	200
												4	59	236	51	204	40	160	31	124	36	144
Cu	Co	Ce	#VALUE!	#VALUE!								5	46	184	38	152	30	120	13	52	16	64
1	1	0.15	85	340								st, Dev	18.1852
2	1	0.24	76	304
3	1	0.43	57	228
4	1	0.49	51	204
5	1	0.62	38	152
Cd	Co	Ce	#VALUE!	#VALUE!
1	1	0.3	70	280
2	1	0.36	64	256
3	1	0.47	53	212
4	1	0.6	40	160
5	1	0.7	30	120
Ni	Co	Ce	#VALUE!	#VALUE!
1	1	0.42	58	232
2	1	0.49	51	204
3	1	0.53	47	188
4	1	0.69	31	124
5	1	0.87	13	52
			#DIV/0!	0
			#DIV/0!	0
			#DIV/0!	0
Zn	Co	Ce	#VALUE!	#VALUE!
1	1	0.33	67	268
2	1	0.42	58	232
3	1	0.5	50	200
4	1	0.64	36	144
5	1	0.84	16	64

## Sheet: fixed bed 
												5
												15
												3
								fixed bed length (Z, cm)
												3, 5, 15
								Flow rate (Q, mL min−1				2
								Initial metals concentration (C0, mg L−1				1, 5, 10
											Metal Ion	Temp (°C)	C0C_0 (mg/L)	CeC_e (mg/L)	R%	q	Ce/Ci
											Pb²⁺	5	1	0.45	55	220	0.45
											Pb²⁺	15	1	0.1	90	360	0.1
											Pb²⁺	3	1	0.25	75	300	0.25
															#DIV/0!	0	#DIV/0!
											Cu²⁺	5	1	0.56	44	176	0.56
											Cu²⁺	15	1	0.15	85	340	0.15
											Cu²⁺	3	1	0.35	65	260	0.35
															#DIV/0!	0	#DIV/0!
											Cd²⁺	5	1	0.69	31	124	0.69
											Cd²⁺	15	1	0.3	70	280	0.3
											Cd²⁺	3	1	0.45	55	220	0.45
															#DIV/0!	0	#DIV/0!
											Zn²⁺	5	1	0.73	27	108	0.73
											Zn²⁺	15	1	0.33	67	268	0.33
											Zn²⁺	3	1	0.53	47	188	0.53
															#DIV/0!	0	#DIV/0!
											Ni²⁺	5	1	0.79	21	84	0.79
											Ni²⁺	15	1	0.42	58	232	0.42
											Ni²⁺	3	1	0.63	37	148	0.63
